# Supplementary material for: Effect of Sub-Stoichiometric Fe(III) Amounts on LCFA Degradation by Methanogenic Communities
Source: Microorganisms. 2020 Sep 7;8(9):1375. doi: 10.3390/microorganisms8091375 (PMC7564256; doi:10.3390/microorganisms8091375)
Supplement: Supplementary file 1 [file microorganisms-08-01375-s001.zip]

Archive with 4 entries (2 files):
- microorganisms-902092 suppl final/
- microorganisms-902092 suppl final/Supplementary Information_final/
- microorganisms-902092 suppl final/Supplementary Information_final/Cavaleiro et al_Supplementary Information_final.docx
- microorganisms-902092 suppl final/Supplementary Information_final/Cavaleiro et al_Supplementary Information_Table S2-S3.xlsx
